# Supplementary material for: The Impact of Constrictotermes cyphergaster (Termitidae: Nasutitermitinae) Termites on Semiarid Ecosystems in Brazil: A Review of Current Research
Source: Insects. 2022 Aug 5;13(8):704. doi: 10.3390/insects13080704 (PMC9409220; doi:10.3390/insects13080704)
Supplement: Supplementary file 1 [file insects-13-00704-s001.zip]

Archive with 1 entries (1 files):
- insects-1789810-supplementary.pdf
